# Supplementary material for: Sample size determination for external pilot cluster randomised trials with binary feasibility outcomes: a tutorial
Source: Pilot Feasibility Stud. 2023 Sep 19;9:163. doi: 10.1186/s40814-023-01384-1 (PMC10507981; doi:10.1186/s40814-023-01384-1)
Supplement: Supplementary file 2 — Additional file 2. [file 40814_2023_1384_MOESM2_ESM.xlsx]

## Sheet: Sheet1
Study	References for trials which have been published or link to study website
KG SEAR	https://www.abdn.ac.uk/hsru/what-we-do/research/projects/cgall-142
INTERVAL	Clarkson JE, Pitts NB, Fee PA, Goulao B, Boyers D, Ramsay CR, Floate R, Braid HJ, Ord FS, Worthington HV, van der Pol M, Young L, Freeman R, Gouick J, Humphris GM, Mitchell FE, McDonald AM, Norrie JDT, Sim K, Douglas G, Ricketts D. Examining the effectiveness of different dental recall strategies on maintenance of optimum oral health: the INTERVAL dental recalls randomised controlled trial. Br De…
IQuaD	Clarkson J, Ramsay C, Lamont T, Goulao B, Worthington H, Heasman P, Norrie J, Boyers D, Duncan A, van der Pol M, Young L, Macpherson L, McCracken G. Examining the impact of oral hygiene advice and/or scale and polish on periodontal disease: the IQuaD cluster factorial randomised controlled trial. Br Dent J. 2021 Feb;230(4):229-235. doi: 10.1038/s41415-021-2662-3. Epub 2021 Feb 26. PMID: 33637926;…
VUE	Hemming C, Constable L, Goulao B, Kilonzo M, Boyers D, Elders A, Cooper K, Smith A, Freeman R, Breeman S, McDonald A, Hagen S, Montgomery I, Norrie J, Glazener C. Surgical interventions for uterine prolapse and for vault prolapse: the two VUE RCTs. Health Technol Assess. 2020 Mar;24(13):1-220. doi: 10.3310/hta24130. PMID: 32138809; PMCID: PMC7086306.
Trigger	Jairath V, Kahan BC, Gray A, Doré CJ, Mora A, James MW, Stanley AJ, Everett SM, Bailey AA, Dallal H, Greenaway J, Le Jeune I, Darwent M, Church N, Reckless I, Hodge R, Dyer C, Meredith S, Llewelyn C, Palmer KR, Logan RF, Travis SP, Walsh TS, Murphy MF. Restrictive versus liberal blood transfusion for acute upper gastrointestinal bleeding (TRIGGER): a pragmatic, open-label, cluster randomised feas…
Will	WILL – ongoing https://www.birmingham.ac.uk/research/bctu/trials/womens/will/will.aspx (they are expecting this outcome availability rate will increase) chronic or gestational hypertension targer sample size 1080
ROCSS	Reinforcement of Closure of Stoma Site (ROCSS) Collaborative and West Midlands Research Collaborative. Prophylactic biological mesh reinforcement versus standard closure of stoma site (ROCSS): a multicentre, randomised controlled trial. Lancet. 2020 Feb 8;395(10222):417-426. doi: 10.1016/S0140-6736(19)32637-6. PMID: 32035551; PMCID: PMC7016509.
ABA-feed	https://www.birmingham.ac.uk/research/bctu/trials/womens/aba-feed/index.aspx
APPEAL 2	Bick D, Bishop J, Coleman T, Dean S, Edwards E, Frawley H, Gkini E, Hay-Smith J, Hemming K, Jones E, Oborn E, Pearson M, Salmon V, Webb S, MacArthur C. Antenatal preventative pelvic floor muscle exercise intervention led by midwives to reduce postnatal urinary incontinence (APPEAL): protocol for a feasibility and pilot cluster randomised controlled trial. Pilot Feasibility Stud. 2022 Oct 22;8(1):…
GBS2	Daniels JP, Dixon E, Gill A, Bishop J, Wilks M, Millar M, Gray J, Roberts TE, Plumb J, Deeks JJ, Hemming K, Khan KS, Thangaratinam S; GBS2 Collaborative Group. Rapid intrapartum test for maternal group B streptococcal colonisation and its effect on antibiotic use in labouring women with risk factors for early-onset neonatal infection (GBS2): cluster randomised trial with nested test accuracy stud…
WAVES	Adab P, Barrett T, Bhopal R, Cade JE, Canaway A, Cheng KK, Clarke J, Daley A, Deeks J, Duda J, Ekelund U, Frew E, Gill P, Griffin T, Hemming K, Hurley K, Lancashire ER, Martin J, McGee E, Pallan MJ, Parry J, Passmore S. The West Midlands ActiVe lifestyle and healthy Eating in School children (WAVES) study: a cluster randomised controlled trial testing the clinical effectiveness and cost-effective…
